# Supplementary material for: Strong link between Earth’s oxygen level and geomagnetic dipole revealed since the last 540 million years
Source: Sci Adv. 2025 Jun 13;11(24):eadu8826. doi: 10.1126/sciadv.adu8826 (PMC12164983; doi:10.1126/sciadv.adu8826)
Supplement: Supplementary file 2 — Data S1 and S2 [file sciadv.adu8826_data_s1_and_s2.zip]

Archive with 2 entries (2 files):
- adu8826_data_s1.xlsx
- adu8826_data_s2.xlsx
