# Supplementary material for: Strong link between Earth’s oxygen level and geomagnetic dipole revealed since the last 540 million years
Source: Sci Adv. 2025 Jun 13;11(24):eadu8826. doi: 10.1126/sciadv.adu8826 (PMC12164983; doi:10.1126/sciadv.adu8826)
Supplement: Supplementary file 2 — Data S1 and S2 [file sciadv.adu8826_data_s1_and_s2.zip › adu8826_data_s1.xlsx]

## Sheet: dm_mcadmv1a.out.csv
# Full VGADM time series by applying the 2-myr bandpass filter to MCADMV1 for the time grid size dt = 1my
# age (myr) dm_mean dm_std dm_mod	Mean (10^{23} N m^3)	STD	MOD
#
0.000000E+00 0.740648E+01 0.171000E+01 0.878000E+01
0.100000E+01 0.671083E+01 0.910484E+00 0.738725E+01
0.200000E+01 0.629001E+01 0.942427E+00 0.603941E+01
0.300000E+01 0.683773E+01 0.141291E+01 0.606594E+01
0.400000E+01 0.804411E+01 0.220018E+01 0.744161E+01
0.500000E+01 0.794354E+01 0.250061E+01 0.678347E+01
0.600000E+01 0.491449E+01 0.168578E+01 0.425259E+01
0.700000E+01 0.557776E+01 0.203796E+01 0.510156E+01
0.800000E+01 0.652374E+01 0.272182E+01 0.567773E+01
0.900000E+01 0.746312E+01 0.297830E+01 0.627894E+01
0.100000E+02 0.648975E+01 0.268424E+01 0.538147E+01
0.110000E+02 0.528218E+01 0.220827E+01 0.443714E+01
0.120000E+02 0.448508E+01 0.158529E+01 0.406304E+01
0.130000E+02 0.415618E+01 0.108571E+01 0.378048E+01
0.140000E+02 0.311554E+01 0.516409E+00 0.272116E+01
0.150000E+02 0.520094E+01 0.134371E+01 0.475383E+01
0.160000E+02 0.530249E+01 0.136561E+01 0.493776E+01
0.170000E+02 0.469843E+01 0.128535E+01 0.432668E+01
0.180000E+02 0.387494E+01 0.116900E+01 0.326997E+01
0.190000E+02 0.375529E+01 0.111294E+01 0.333932E+01
0.200000E+02 0.396490E+01 0.114608E+01 0.345247E+01
0.210000E+02 0.406658E+01 0.112029E+01 0.365402E+01
0.220000E+02 0.455118E+01 0.105435E+01 0.416226E+01
0.230000E+02 0.470239E+01 0.988942E+00 0.434189E+01
0.240000E+02 0.522215E+01 0.127613E+01 0.472153E+01
0.250000E+02 0.561787E+01 0.139966E+01 0.519266E+01
0.260000E+02 0.603078E+01 0.141703E+01 0.565833E+01
0.270000E+02 0.609135E+01 0.144871E+01 0.578903E+01
0.280000E+02 0.511600E+01 0.142947E+01 0.479832E+01
0.290000E+02 0.563499E+01 0.129665E+01 0.527591E+01
0.300000E+02 0.428259E+01 0.901856E+00 0.416485E+01
0.310000E+02 0.386259E+01 0.989711E+00 0.352896E+01
0.320000E+02 0.400930E+01 0.122653E+01 0.365225E+01
0.330000E+02 0.371059E+01 0.633024E+00 0.354042E+01
0.340000E+02 0.520051E+01 0.143305E+01 0.476197E+01
0.350000E+02 0.453873E+01 0.104472E+01 0.429868E+01
0.360000E+02 0.448051E+01 0.909909E+00 0.424677E+01
0.370000E+02 0.456700E+01 0.979542E+00 0.431086E+01
0.380000E+02 0.443988E+01 0.107469E+01 0.398828E+01
0.390000E+02 0.434138E+01 0.111545E+01 0.377017E+01
0.400000E+02 0.469363E+01 0.120526E+01 0.426101E+01
0.410000E+02 0.535100E+01 0.127186E+01 0.520010E+01
0.420000E+02 0.572852E+01 0.132483E+01 0.544165E+01
0.430000E+02 0.577575E+01 0.135930E+01 0.542785E+01
0.440000E+02 0.565746E+01 0.140640E+01 0.528169E+01
0.450000E+02 0.542065E+01 0.143493E+01 0.539537E+01
0.460000E+02 0.513226E+01 0.148188E+01 0.479902E+01
0.470000E+02 0.485567E+01 0.145514E+01 0.457803E+01
0.480000E+02 0.479275E+01 0.146890E+01 0.455989E+01
0.490000E+02 0.490868E+01 0.148423E+01 0.490615E+01
0.500000E+02 0.514018E+01 0.150340E+01 0.473047E+01
0.510000E+02 0.527723E+01 0.146055E+01 0.523416E+01
0.520000E+02 0.518001E+01 0.138165E+01 0.491717E+01
0.530000E+02 0.601020E+01 0.161972E+01 0.565570E+01
0.540000E+02 0.781717E+01 0.236639E+01 0.729834E+01
0.550000E+02 0.885948E+01 0.262860E+01 0.776686E+01
0.560000E+02 0.819108E+01 0.181511E+01 0.757359E+01
0.570000E+02 0.626413E+01 0.257410E+01 0.504247E+01
0.580000E+02 0.534975E+01 0.153177E+01 0.498907E+01
0.590000E+02 0.586347E+01 0.135566E+01 0.556148E+01
0.600000E+02 0.606243E+01 0.110774E+01 0.591892E+01
0.610000E+02 0.600511E+01 0.128249E+01 0.567610E+01
0.620000E+02 0.580394E+01 0.179788E+01 0.528077E+01
0.630000E+02 0.631175E+01 0.280682E+01 0.499193E+01
0.640000E+02 0.677243E+01 0.285410E+01 0.549732E+01
0.650000E+02 0.654461E+01 0.187001E+01 0.615163E+01
0.660000E+02 0.494291E+01 0.199583E+01 0.419164E+01
0.670000E+02 0.455615E+01 0.163816E+01 0.407584E+01
0.680000E+02 0.473069E+01 0.118294E+01 0.447711E+01
0.690000E+02 0.463981E+01 0.111600E+01 0.427227E+01
0.700000E+02 0.461998E+01 0.123354E+01 0.430043E+01
0.710000E+02 0.468208E+01 0.130128E+01 0.438701E+01
0.720000E+02 0.463895E+01 0.124114E+01 0.410596E+01
0.730000E+02 0.466590E+01 0.120785E+01 0.428039E+01
0.740000E+02 0.473346E+01 0.118025E+01 0.434092E+01
0.750000E+02 0.487962E+01 0.137781E+01 0.448409E+01
0.760000E+02 0.507825E+01 0.164144E+01 0.447867E+01
0.770000E+02 0.538127E+01 0.182432E+01 0.454607E+01
0.780000E+02 0.560924E+01 0.192473E+01 0.460686E+01
0.790000E+02 0.574145E+01 0.191254E+01 0.477530E+01
0.800000E+02 0.576641E+01 0.184691E+01 0.497196E+01
0.810000E+02 0.575136E+01 0.173866E+01 0.506759E+01
0.820000E+02 0.565380E+01 0.160467E+01 0.498619E+01
0.830000E+02 0.536172E+01 0.141987E+01 0.519133E+01
0.840000E+02 0.523346E+01 0.122766E+01 0.504299E+01
0.850000E+02 0.527245E+01 0.112996E+01 0.513306E+01
0.860000E+02 0.524324E+01 0.106279E+01 0.510865E+01
0.870000E+02 0.525642E+01 0.105322E+01 0.501916E+01
0.880000E+02 0.518670E+01 0.102677E+01 0.497936E+01
0.890000E+02 0.530559E+01 0.951739E+00 0.499831E+01
0.900000E+02 0.584005E+01 0.850003E+00 0.573110E+01
0.910000E+02 0.598300E+01 0.728557E+00 0.585140E+01
0.920000E+02 0.592193E+01 0.727291E+00 0.582092E+01
0.930000E+02 0.578676E+01 0.873849E+00 0.565579E+01
0.940000E+02 0.574568E+01 0.123897E+01 0.541991E+01
0.950000E+02 0.106338E+02 0.132936E+01 0.110879E+02
0.960000E+02 0.987968E+01 0.178110E+01 0.102203E+02
0.970000E+02 0.768105E+01 0.231704E+01 0.843774E+01
0.980000E+02 0.708310E+01 0.210280E+01 0.664081E+01
0.990000E+02 0.680014E+01 0.205330E+01 0.564331E+01
0.100000E+03 0.708386E+01 0.196723E+01 0.683168E+01
0.101000E+03 0.752672E+01 0.212904E+01 0.687273E+01
0.102000E+03 0.785847E+01 0.247247E+01 0.713369E+01
0.103000E+03 0.694126E+01 0.191220E+01 0.675395E+01
0.104000E+03 0.578424E+01 0.145749E+01 0.558611E+01
0.105000E+03 0.474041E+01 0.117564E+01 0.436959E+01
0.106000E+03 0.386330E+01 0.831130E+00 0.358230E+01
0.107000E+03 0.400913E+01 0.913817E+00 0.389786E+01
0.108000E+03 0.506597E+01 0.118319E+01 0.464243E+01
0.109000E+03 0.555665E+01 0.104917E+01 0.533586E+01
0.110000E+03 0.539712E+01 0.528114E+00 0.527682E+01
0.111000E+03 0.534923E+01 0.425008E+00 0.529341E+01
0.112000E+03 0.575976E+01 0.109744E+01 0.554640E+01
0.113000E+03 0.578377E+01 0.112946E+01 0.550681E+01
0.114000E+03 0.538282E+01 0.977268E+00 0.518491E+01
0.115000E+03 0.549207E+01 0.108358E+01 0.542399E+01
0.116000E+03 0.599616E+01 0.122333E+01 0.582424E+01
0.117000E+03 0.713275E+01 0.124506E+01 0.734181E+01
0.118000E+03 0.713096E+01 0.116371E+01 0.705532E+01
0.119000E+03 0.577247E+01 0.103713E+01 0.570269E+01
0.120000E+03 0.494741E+01 0.875593E+00 0.467077E+01
0.121000E+03 0.498437E+01 0.744182E+00 0.490442E+01
0.122000E+03 0.521309E+01 0.646288E+00 0.524548E+01
0.123000E+03 0.539769E+01 0.740367E+00 0.529990E+01
0.124000E+03 0.582253E+01 0.123494E+01 0.544705E+01
0.125000E+03 0.647740E+01 0.189463E+01 0.543918E+01
0.126000E+03 0.689673E+01 0.216360E+01 0.581830E+01
0.127000E+03 0.702742E+01 0.213763E+01 0.593277E+01
0.128000E+03 0.667118E+01 0.193714E+01 0.598540E+01
0.129000E+03 0.581889E+01 0.153025E+01 0.513128E+01
0.130000E+03 0.536841E+01 0.128221E+01 0.488041E+01
0.131000E+03 0.563903E+01 0.117681E+01 0.518246E+01
0.132000E+03 0.629343E+01 0.847164E+00 0.608867E+01
0.133000E+03 0.636789E+01 0.891435E+00 0.605390E+01
0.134000E+03 0.613060E+01 0.148688E+01 0.547875E+01
0.135000E+03 0.617016E+01 0.190607E+01 0.537288E+01
0.136000E+03 0.610913E+01 0.220483E+01 0.520648E+01
0.137000E+03 0.586696E+01 0.238597E+01 0.453976E+01
0.138000E+03 0.560599E+01 0.247207E+01 0.458275E+01
0.139000E+03 0.531596E+01 0.247617E+01 0.410129E+01
0.140000E+03 0.498043E+01 0.221176E+01 0.375002E+01
0.141000E+03 0.467541E+01 0.189188E+01 0.377407E+01
0.142000E+03 0.446127E+01 0.175932E+01 0.362232E+01
0.143000E+03 0.418821E+01 0.154078E+01 0.352382E+01
0.144000E+03 0.391537E+01 0.130544E+01 0.344634E+01
0.145000E+03 0.369652E+01 0.997675E+00 0.341581E+01
0.146000E+03 0.351309E+01 0.842722E+00 0.335195E+01
0.147000E+03 0.324068E+01 0.810453E+00 0.304064E+01
0.148000E+03 0.297250E+01 0.767921E+00 0.279971E+01
0.149000E+03 0.285953E+01 0.789589E+00 0.276151E+01
0.150000E+03 0.288736E+01 0.880456E+00 0.273232E+01
0.151000E+03 0.298866E+01 0.981855E+00 0.273858E+01
0.152000E+03 0.310127E+01 0.106790E+01 0.277082E+01
0.153000E+03 0.323255E+01 0.114323E+01 0.282758E+01
0.154000E+03 0.333440E+01 0.113661E+01 0.287882E+01
0.155000E+03 0.322304E+01 0.734265E+00 0.291891E+01
0.156000E+03 0.324655E+01 0.742151E+00 0.311089E+01
0.157000E+03 0.361818E+01 0.118520E+01 0.302201E+01
0.158000E+03 0.397859E+01 0.169626E+01 0.297655E+01
0.159000E+03 0.400537E+01 0.151445E+01 0.315782E+01
0.160000E+03 0.392732E+01 0.125652E+01 0.339867E+01
0.161000E+03 0.370514E+01 0.127024E+01 0.317414E+01
0.162000E+03 0.333005E+01 0.123542E+01 0.282350E+01
0.163000E+03 0.304296E+01 0.978156E+00 0.264806E+01
0.164000E+03 0.287939E+01 0.724784E+00 0.263961E+01
0.165000E+03 0.282905E+01 0.542307E+00 0.267863E+01
0.166000E+03 0.277972E+01 0.441329E+00 0.269883E+01
0.167000E+03 0.269750E+01 0.387983E+00 0.258041E+01
0.168000E+03 0.266002E+01 0.378747E+00 0.255138E+01
0.169000E+03 0.265902E+01 0.374519E+00 0.254836E+01
0.170000E+03 0.268008E+01 0.395322E+00 0.254588E+01
0.171000E+03 0.274436E+01 0.454234E+00 0.258293E+01
0.172000E+03 0.288695E+01 0.583173E+00 0.260550E+01
0.173000E+03 0.322538E+01 0.812386E+00 0.277480E+01
0.174000E+03 0.385460E+01 0.110897E+01 0.356563E+01
0.175000E+03 0.462207E+01 0.130030E+01 0.418530E+01
0.176000E+03 0.518781E+01 0.134478E+01 0.483171E+01
0.177000E+03 0.538161E+01 0.124953E+01 0.503629E+01
0.178000E+03 0.523897E+01 0.109940E+01 0.503470E+01
0.179000E+03 0.496933E+01 0.924289E+00 0.485165E+01
0.180000E+03 0.475583E+01 0.808385E+00 0.466590E+01
0.181000E+03 0.464232E+01 0.743810E+00 0.447331E+01
0.182000E+03 0.460129E+01 0.723966E+00 0.449788E+01
0.183000E+03 0.459574E+01 0.709255E+00 0.448663E+01
0.184000E+03 0.459946E+01 0.686761E+00 0.451560E+01
0.185000E+03 0.459856E+01 0.662969E+00 0.450813E+01
0.186000E+03 0.459684E+01 0.642343E+00 0.452335E+01
0.187000E+03 0.460563E+01 0.636534E+00 0.451846E+01
0.188000E+03 0.461802E+01 0.646235E+00 0.452194E+01
0.189000E+03 0.462067E+01 0.681474E+00 0.452982E+01
0.190000E+03 0.461484E+01 0.722681E+00 0.449283E+01
0.191000E+03 0.463799E+01 0.728276E+00 0.452857E+01
0.192000E+03 0.472277E+01 0.695152E+00 0.469812E+01
0.193000E+03 0.477455E+01 0.717109E+00 0.474693E+01
0.194000E+03 0.471876E+01 0.776795E+00 0.463455E+01
0.195000E+03 0.457327E+01 0.872780E+00 0.434840E+01
0.196000E+03 0.443086E+01 0.906037E+00 0.411510E+01
0.197000E+03 0.430356E+01 0.911928E+00 0.399444E+01
0.198000E+03 0.418717E+01 0.895685E+00 0.393460E+01
0.199000E+03 0.408423E+01 0.875545E+00 0.378837E+01
0.200000E+03 0.401324E+01 0.852506E+00 0.377067E+01
0.201000E+03 0.397974E+01 0.848888E+00 0.373173E+01
0.202000E+03 0.397034E+01 0.850276E+00 0.368011E+01
0.203000E+03 0.398953E+01 0.876613E+00 0.369943E+01
0.204000E+03 0.402464E+01 0.937044E+00 0.373993E+01
0.205000E+03 0.406041E+01 0.999206E+00 0.372590E+01
0.206000E+03 0.409440E+01 0.104986E+01 0.369976E+01
0.207000E+03 0.412989E+01 0.109567E+01 0.366622E+01
0.208000E+03 0.417274E+01 0.113644E+01 0.364997E+01
0.209000E+03 0.422382E+01 0.118246E+01 0.369040E+01
0.210000E+03 0.428073E+01 0.124041E+01 0.369724E+01
0.211000E+03 0.433826E+01 0.130468E+01 0.368264E+01
0.212000E+03 0.439195E+01 0.137405E+01 0.371851E+01
0.213000E+03 0.443530E+01 0.143918E+01 0.372561E+01
0.214000E+03 0.445880E+01 0.148212E+01 0.375311E+01
0.215000E+03 0.446197E+01 0.150306E+01 0.373370E+01
0.216000E+03 0.445398E+01 0.151315E+01 0.366317E+01
0.217000E+03 0.444304E+01 0.153005E+01 0.366685E+01
0.218000E+03 0.443204E+01 0.155636E+01 0.365456E+01
0.219000E+03 0.442150E+01 0.158696E+01 0.362918E+01
0.220000E+03 0.441170E+01 0.162052E+01 0.359374E+01
0.221000E+03 0.439977E+01 0.164736E+01 0.357719E+01
0.222000E+03 0.438666E+01 0.167740E+01 0.358115E+01
0.223000E+03 0.437293E+01 0.171065E+01 0.354838E+01
0.224000E+03 0.435985E+01 0.173968E+01 0.350530E+01
0.225000E+03 0.434795E+01 0.176399E+01 0.348393E+01
0.226000E+03 0.433810E+01 0.178569E+01 0.345111E+01
0.227000E+03 0.433119E+01 0.181077E+01 0.344067E+01
0.228000E+03 0.432620E+01 0.183201E+01 0.343530E+01
0.229000E+03 0.432113E+01 0.184175E+01 0.342348E+01
0.230000E+03 0.431564E+01 0.184345E+01 0.344796E+01
0.231000E+03 0.430988E+01 0.183159E+01 0.346490E+01
0.232000E+03 0.430405E+01 0.181178E+01 0.345803E+01
0.233000E+03 0.429865E+01 0.179323E+01 0.344624E+01
0.234000E+03 0.429340E+01 0.178211E+01 0.343426E+01
0.235000E+03 0.428991E+01 0.178663E+01 0.343946E+01
0.236000E+03 0.429006E+01 0.179695E+01 0.345436E+01
0.237000E+03 0.428989E+01 0.177631E+01 0.348104E+01
0.238000E+03 0.428620E+01 0.172849E+01 0.350652E+01
0.239000E+03 0.428044E+01 0.167299E+01 0.355071E+01
0.240000E+03 0.427626E+01 0.162426E+01 0.357238E+01
0.241000E+03 0.426828E+01 0.155727E+01 0.360091E+01
0.242000E+03 0.425483E+01 0.145292E+01 0.365089E+01
0.243000E+03 0.423887E+01 0.134278E+01 0.366658E+01
0.244000E+03 0.421387E+01 0.121963E+01 0.373317E+01
0.245000E+03 0.418000E+01 0.106841E+01 0.380150E+01
0.246000E+03 0.415456E+01 0.920586E+00 0.382018E+01
0.247000E+03 0.413968E+01 0.761042E+00 0.389886E+01
0.248000E+03 0.414630E+01 0.636477E+00 0.394529E+01
0.249000E+03 0.417231E+01 0.571765E+00 0.398450E+01
0.250000E+03 0.361817E+01 0.368633E+00 0.353069E+01
0.251000E+03 0.284287E+01 0.164457E+00 0.281085E+01
0.252000E+03 0.273126E+01 0.154639E+00 0.273026E+01
0.253000E+03 0.275576E+01 0.208650E+00 0.270724E+01
0.254000E+03 0.321723E+01 0.682953E+00 0.286503E+01
0.255000E+03 0.415285E+01 0.145328E+01 0.313387E+01
0.256000E+03 0.477688E+01 0.167094E+01 0.356626E+01
0.257000E+03 0.540128E+01 0.191060E+01 0.478496E+01
0.258000E+03 0.590566E+01 0.194440E+01 0.484175E+01
0.259000E+03 0.647733E+01 0.190288E+01 0.613997E+01
0.260000E+03 0.693448E+01 0.191876E+01 0.674103E+01
0.261000E+03 0.725311E+01 0.192612E+01 0.723286E+01
0.262000E+03 0.755708E+01 0.192039E+01 0.769288E+01
0.263000E+03 0.793561E+01 0.188573E+01 0.817324E+01
0.264000E+03 0.851140E+01 0.176650E+01 0.867728E+01
0.265000E+03 0.887902E+01 0.173709E+01 0.901770E+01
0.266000E+03 0.872014E+01 0.163359E+01 0.894205E+01
0.267000E+03 0.815561E+01 0.151079E+01 0.813256E+01
0.268000E+03 0.759906E+01 0.148430E+01 0.747137E+01
0.269000E+03 0.744175E+01 0.140993E+01 0.712512E+01
0.270000E+03 0.740519E+01 0.131548E+01 0.740303E+01
0.271000E+03 0.736256E+01 0.121822E+01 0.727616E+01
0.272000E+03 0.729045E+01 0.111665E+01 0.723611E+01
0.273000E+03 0.718561E+01 0.102481E+01 0.709734E+01
0.274000E+03 0.705019E+01 0.934133E+00 0.714105E+01
0.275000E+03 0.689260E+01 0.870257E+00 0.677288E+01
0.276000E+03 0.675818E+01 0.814577E+00 0.673615E+01
0.277000E+03 0.668639E+01 0.771295E+00 0.661049E+01
0.278000E+03 0.670827E+01 0.748883E+00 0.659253E+01
0.279000E+03 0.683517E+01 0.739199E+00 0.673607E+01
0.280000E+03 0.704572E+01 0.744309E+00 0.702758E+01
0.281000E+03 0.729637E+01 0.757414E+00 0.738948E+01
0.282000E+03 0.753479E+01 0.767276E+00 0.758271E+01
0.283000E+03 0.773378E+01 0.779278E+00 0.763494E+01
0.284000E+03 0.789121E+01 0.788311E+00 0.786708E+01
0.285000E+03 0.800896E+01 0.795935E+00 0.801341E+01
0.286000E+03 0.811150E+01 0.807607E+00 0.809604E+01
0.287000E+03 0.821304E+01 0.821430E+00 0.816536E+01
0.288000E+03 0.832675E+01 0.828121E+00 0.850243E+01
0.289000E+03 0.844399E+01 0.824548E+00 0.829887E+01
0.290000E+03 0.854360E+01 0.824482E+00 0.859601E+01
0.291000E+03 0.861852E+01 0.829579E+00 0.851132E+01
0.292000E+03 0.867384E+01 0.835067E+00 0.874663E+01
0.293000E+03 0.872505E+01 0.828877E+00 0.877349E+01
0.294000E+03 0.878781E+01 0.815914E+00 0.887714E+01
0.295000E+03 0.885002E+01 0.804301E+00 0.888602E+01
0.296000E+03 0.889899E+01 0.795526E+00 0.894372E+01
0.297000E+03 0.891399E+01 0.788665E+00 0.884605E+01
0.298000E+03 0.888020E+01 0.784457E+00 0.885889E+01
0.299000E+03 0.881471E+01 0.781892E+00 0.872529E+01
0.300000E+03 0.874870E+01 0.780911E+00 0.874456E+01
0.301000E+03 0.872304E+01 0.786102E+00 0.866134E+01
0.302000E+03 0.875421E+01 0.793456E+00 0.865233E+01
0.303000E+03 0.884990E+01 0.805211E+00 0.882542E+01
0.304000E+03 0.898834E+01 0.815010E+00 0.906712E+01
0.305000E+03 0.914046E+01 0.813496E+00 0.922130E+01
0.306000E+03 0.928285E+01 0.801867E+00 0.928429E+01
0.307000E+03 0.940422E+01 0.797170E+00 0.941281E+01
0.308000E+03 0.949441E+01 0.794173E+00 0.951263E+01
0.309000E+03 0.955580E+01 0.807751E+00 0.942158E+01
0.310000E+03 0.959487E+01 0.832102E+00 0.960109E+01
0.311000E+03 0.962062E+01 0.852431E+00 0.962861E+01
0.312000E+03 0.963672E+01 0.866218E+00 0.953130E+01
0.313000E+03 0.964263E+01 0.886987E+00 0.963565E+01
0.314000E+03 0.963627E+01 0.923248E+00 0.963832E+01
0.315000E+03 0.961900E+01 0.967246E+00 0.958221E+01
0.316000E+03 0.958274E+01 0.101349E+01 0.958200E+01
0.317000E+03 0.951865E+01 0.106449E+01 0.971283E+01
0.318000E+03 0.940625E+01 0.113784E+01 0.955662E+01
0.319000E+03 0.924190E+01 0.123343E+01 0.946611E+01
0.320000E+03 0.900561E+01 0.134774E+01 0.918163E+01
0.321000E+03 0.868637E+01 0.148579E+01 0.882957E+01
0.322000E+03 0.828511E+01 0.161096E+01 0.856784E+01
0.323000E+03 0.780361E+01 0.170000E+01 0.790414E+01
0.324000E+03 0.725210E+01 0.175952E+01 0.733251E+01
0.325000E+03 0.665406E+01 0.180487E+01 0.663515E+01
0.326000E+03 0.603869E+01 0.181669E+01 0.600661E+01
0.327000E+03 0.544365E+01 0.178143E+01 0.520494E+01
0.328000E+03 0.490766E+01 0.172346E+01 0.459484E+01
0.329000E+03 0.445110E+01 0.165191E+01 0.420164E+01
0.330000E+03 0.405520E+01 0.157348E+01 0.357513E+01
0.331000E+03 0.372878E+01 0.149473E+01 0.314027E+01
0.332000E+03 0.346597E+01 0.141607E+01 0.297822E+01
0.333000E+03 0.326143E+01 0.134055E+01 0.262778E+01
0.334000E+03 0.310530E+01 0.128035E+01 0.271595E+01
0.335000E+03 0.298798E+01 0.124215E+01 0.251772E+01
0.336000E+03 0.290110E+01 0.121304E+01 0.237745E+01
0.337000E+03 0.283500E+01 0.119132E+01 0.236731E+01
0.338000E+03 0.279095E+01 0.117653E+01 0.230076E+01
0.339000E+03 0.277214E+01 0.116470E+01 0.221451E+01
0.340000E+03 0.277092E+01 0.115127E+01 0.228652E+01
0.341000E+03 0.279294E+01 0.114780E+01 0.248151E+01
0.342000E+03 0.282679E+01 0.115147E+01 0.253389E+01
0.343000E+03 0.286880E+01 0.114666E+01 0.244755E+01
0.344000E+03 0.292139E+01 0.115027E+01 0.236678E+01
0.345000E+03 0.298579E+01 0.115877E+01 0.255606E+01
0.346000E+03 0.305911E+01 0.115533E+01 0.299910E+01
0.347000E+03 0.313948E+01 0.114851E+01 0.284893E+01
0.348000E+03 0.322487E+01 0.115178E+01 0.315077E+01
0.349000E+03 0.331097E+01 0.115359E+01 0.301027E+01
0.350000E+03 0.339231E+01 0.114358E+01 0.318943E+01
0.351000E+03 0.346347E+01 0.112750E+01 0.326877E+01
0.352000E+03 0.352213E+01 0.110835E+01 0.337190E+01
0.353000E+03 0.356284E+01 0.108866E+01 0.344062E+01
0.354000E+03 0.358139E+01 0.107759E+01 0.333746E+01
0.355000E+03 0.356844E+01 0.107909E+01 0.333780E+01
0.356000E+03 0.351468E+01 0.107767E+01 0.343391E+01
0.357000E+03 0.341286E+01 0.108104E+01 0.328555E+01
0.358000E+03 0.324905E+01 0.107500E+01 0.319506E+01
0.359000E+03 0.300293E+01 0.102272E+01 0.288001E+01
0.360000E+03 0.267568E+01 0.935491E+00 0.253791E+01
0.361000E+03 0.229484E+01 0.818375E+00 0.218571E+01
0.362000E+03 0.193910E+01 0.680087E+00 0.172125E+01
0.363000E+03 0.170944E+01 0.564346E+00 0.148156E+01
0.364000E+03 0.161512E+01 0.503727E+00 0.142036E+01
0.365000E+03 0.161818E+01 0.503649E+00 0.144888E+01
0.366000E+03 0.171637E+01 0.562031E+00 0.152782E+01
0.367000E+03 0.192904E+01 0.661612E+00 0.176736E+01
0.368000E+03 0.221717E+01 0.771098E+00 0.204504E+01
0.369000E+03 0.249269E+01 0.860855E+00 0.217527E+01
0.370000E+03 0.269091E+01 0.907063E+00 0.257260E+01
0.371000E+03 0.280150E+01 0.914262E+00 0.284057E+01
0.372000E+03 0.283521E+01 0.896404E+00 0.280735E+01
0.373000E+03 0.281791E+01 0.874053E+00 0.273865E+01
0.374000E+03 0.277078E+01 0.855876E+00 0.259827E+01
0.375000E+03 0.271359E+01 0.842349E+00 0.260179E+01
0.376000E+03 0.265895E+01 0.826667E+00 0.245442E+01
0.377000E+03 0.261046E+01 0.803165E+00 0.235649E+01
0.378000E+03 0.257080E+01 0.769486E+00 0.236636E+01
0.379000E+03 0.253938E+01 0.734851E+00 0.241219E+01
0.380000E+03 0.251478E+01 0.702694E+00 0.236258E+01
0.381000E+03 0.249520E+01 0.674524E+00 0.238497E+01
0.382000E+03 0.248246E+01 0.646945E+00 0.230347E+01
0.383000E+03 0.247656E+01 0.620644E+00 0.227495E+01
0.384000E+03 0.247592E+01 0.602492E+00 0.235036E+01
0.385000E+03 0.247636E+01 0.593557E+00 0.231527E+01
0.386000E+03 0.247946E+01 0.590637E+00 0.226377E+01
0.387000E+03 0.248307E+01 0.586776E+00 0.236622E+01
0.388000E+03 0.248908E+01 0.587724E+00 0.239007E+01
0.389000E+03 0.250091E+01 0.593013E+00 0.233965E+01
0.390000E+03 0.251649E+01 0.602696E+00 0.239054E+01
0.391000E+03 0.253893E+01 0.617992E+00 0.246721E+01
0.392000E+03 0.256353E+01 0.631297E+00 0.256942E+01
0.393000E+03 0.259055E+01 0.649431E+00 0.238724E+01
0.394000E+03 0.262188E+01 0.672535E+00 0.240976E+01
0.395000E+03 0.265627E+01 0.696311E+00 0.247909E+01
0.396000E+03 0.269348E+01 0.718438E+00 0.246919E+01
0.397000E+03 0.273299E+01 0.740823E+00 0.253483E+01
0.398000E+03 0.277749E+01 0.765706E+00 0.262645E+01
0.399000E+03 0.282147E+01 0.784669E+00 0.257799E+01
0.400000E+03 0.286764E+01 0.807627E+00 0.269484E+01
0.401000E+03 0.290953E+01 0.833515E+00 0.260302E+01
0.402000E+03 0.294528E+01 0.860679E+00 0.270280E+01
0.403000E+03 0.297247E+01 0.878703E+00 0.281457E+01
0.404000E+03 0.299663E+01 0.892996E+00 0.279516E+01
0.405000E+03 0.302116E+01 0.907689E+00 0.284857E+01
0.406000E+03 0.304914E+01 0.921252E+00 0.286397E+01
0.407000E+03 0.308300E+01 0.939764E+00 0.270234E+01
0.408000E+03 0.311832E+01 0.957539E+00 0.287018E+01
0.409000E+03 0.315687E+01 0.975979E+00 0.294036E+01
0.410000E+03 0.319851E+01 0.100198E+01 0.282547E+01
0.411000E+03 0.324176E+01 0.103267E+01 0.288197E+01
0.412000E+03 0.328857E+01 0.106413E+01 0.288542E+01
0.413000E+03 0.333739E+01 0.109653E+01 0.296925E+01
0.414000E+03 0.339022E+01 0.112883E+01 0.310058E+01
0.415000E+03 0.344942E+01 0.116610E+01 0.311945E+01
0.416000E+03 0.350155E+01 0.120605E+01 0.311433E+01
0.417000E+03 0.355005E+01 0.123555E+01 0.299584E+01
0.418000E+03 0.358649E+01 0.125873E+01 0.306630E+01
0.419000E+03 0.361278E+01 0.126886E+01 0.309378E+01
0.420000E+03 0.363002E+01 0.126508E+01 0.317275E+01
0.421000E+03 0.364187E+01 0.125378E+01 0.328304E+01
0.422000E+03 0.364860E+01 0.123999E+01 0.329549E+01
0.423000E+03 0.364968E+01 0.121648E+01 0.329190E+01
0.424000E+03 0.364994E+01 0.118113E+01 0.327752E+01
0.425000E+03 0.365004E+01 0.114564E+01 0.333959E+01
0.426000E+03 0.365078E+01 0.110811E+01 0.342148E+01
0.427000E+03 0.365258E+01 0.107334E+01 0.346385E+01
0.428000E+03 0.365536E+01 0.104413E+01 0.357290E+01
0.429000E+03 0.365876E+01 0.101383E+01 0.361061E+01
0.430000E+03 0.366427E+01 0.986524E+00 0.357928E+01
0.431000E+03 0.367021E+01 0.962991E+00 0.355755E+01
0.432000E+03 0.367721E+01 0.943763E+00 0.350702E+01
0.433000E+03 0.368604E+01 0.928813E+00 0.363761E+01
0.434000E+03 0.369614E+01 0.914854E+00 0.355858E+01
0.435000E+03 0.370500E+01 0.903383E+00 0.352734E+01
0.436000E+03 0.371349E+01 0.892974E+00 0.361197E+01
0.437000E+03 0.372147E+01 0.883013E+00 0.372546E+01
0.438000E+03 0.372828E+01 0.873901E+00 0.369771E+01
0.439000E+03 0.373501E+01 0.865066E+00 0.376162E+01
0.440000E+03 0.374141E+01 0.856906E+00 0.385324E+01
0.441000E+03 0.374639E+01 0.850216E+00 0.384722E+01
0.442000E+03 0.375033E+01 0.844425E+00 0.383257E+01
0.443000E+03 0.375294E+01 0.839087E+00 0.384300E+01
0.444000E+03 0.375482E+01 0.833845E+00 0.385240E+01
0.445000E+03 0.375515E+01 0.828322E+00 0.379352E+01
0.446000E+03 0.375402E+01 0.822957E+00 0.380143E+01
0.447000E+03 0.375167E+01 0.817608E+00 0.360993E+01
0.448000E+03 0.374837E+01 0.812583E+00 0.359779E+01
0.449000E+03 0.374384E+01 0.807642E+00 0.361220E+01
0.450000E+03 0.373779E+01 0.801605E+00 0.362984E+01
0.451000E+03 0.373046E+01 0.794873E+00 0.361405E+01
0.452000E+03 0.372204E+01 0.787645E+00 0.361483E+01
0.453000E+03 0.371251E+01 0.780113E+00 0.360470E+01
0.454000E+03 0.370193E+01 0.772232E+00 0.360240E+01
0.455000E+03 0.369061E+01 0.763847E+00 0.361751E+01
0.456000E+03 0.367835E+01 0.755056E+00 0.364128E+01
0.457000E+03 0.366478E+01 0.745559E+00 0.363339E+01
0.458000E+03 0.365006E+01 0.735323E+00 0.360375E+01
0.459000E+03 0.363443E+01 0.724724E+00 0.358325E+01
0.460000E+03 0.361811E+01 0.714685E+00 0.358632E+01
0.461000E+03 0.360109E+01 0.704663E+00 0.359117E+01
0.462000E+03 0.358361E+01 0.695011E+00 0.359288E+01
0.463000E+03 0.356624E+01 0.685758E+00 0.358277E+01
0.464000E+03 0.354882E+01 0.675995E+00 0.355451E+01
0.465000E+03 0.353116E+01 0.666660E+00 0.352585E+01
0.466000E+03 0.351320E+01 0.657578E+00 0.348074E+01
0.467000E+03 0.349495E+01 0.648442E+00 0.343944E+01
0.468000E+03 0.347686E+01 0.639717E+00 0.341277E+01
0.469000E+03 0.345884E+01 0.631747E+00 0.342453E+01
0.470000E+03 0.344105E+01 0.624517E+00 0.341234E+01
0.471000E+03 0.342373E+01 0.617894E+00 0.339716E+01
0.472000E+03 0.340707E+01 0.612068E+00 0.340257E+01
0.473000E+03 0.339129E+01 0.606738E+00 0.337540E+01
0.474000E+03 0.337657E+01 0.602174E+00 0.334239E+01
0.475000E+03 0.336300E+01 0.597695E+00 0.331672E+01
0.476000E+03 0.335015E+01 0.593550E+00 0.330447E+01
0.477000E+03 0.333823E+01 0.590174E+00 0.328901E+01
0.478000E+03 0.332717E+01 0.586596E+00 0.327134E+01
0.479000E+03 0.331687E+01 0.583176E+00 0.326249E+01
0.480000E+03 0.330697E+01 0.579985E+00 0.324256E+01
0.481000E+03 0.329685E+01 0.578196E+00 0.324822E+01
0.482000E+03 0.328678E+01 0.577047E+00 0.327926E+01
0.483000E+03 0.327670E+01 0.576369E+00 0.327730E+01
0.484000E+03 0.326614E+01 0.575675E+00 0.323876E+01
0.485000E+03 0.325442E+01 0.575285E+00 0.323332E+01
0.486000E+03 0.324164E+01 0.575129E+00 0.322528E+01
0.487000E+03 0.322766E+01 0.574663E+00 0.323158E+01
0.488000E+03 0.321269E+01 0.574492E+00 0.322257E+01
0.489000E+03 0.319659E+01 0.574039E+00 0.318259E+01
0.490000E+03 0.317941E+01 0.572489E+00 0.315132E+01
0.491000E+03 0.316170E+01 0.571024E+00 0.314008E+01
0.492000E+03 0.314367E+01 0.569136E+00 0.312373E+01
0.493000E+03 0.312546E+01 0.567662E+00 0.310540E+01
0.494000E+03 0.310691E+01 0.567173E+00 0.308287E+01
0.495000E+03 0.308799E+01 0.567579E+00 0.307531E+01
0.496000E+03 0.306893E+01 0.568688E+00 0.306372E+01
0.497000E+03 0.304976E+01 0.570326E+00 0.304675E+01
0.498000E+03 0.303052E+01 0.572927E+00 0.302670E+01
0.499000E+03 0.301120E+01 0.576596E+00 0.300131E+01
0.500000E+03 0.299184E+01 0.581038E+00 0.297425E+01
0.501000E+03 0.297247E+01 0.586412E+00 0.296578E+01
0.502000E+03 0.295305E+01 0.592670E+00 0.295474E+01
0.503000E+03 0.293357E+01 0.599639E+00 0.292882E+01
0.504000E+03 0.291394E+01 0.606605E+00 0.289767E+01
0.505000E+03 0.289417E+01 0.614046E+00 0.286882E+01
0.506000E+03 0.287433E+01 0.622075E+00 0.283540E+01
0.507000E+03 0.285434E+01 0.630506E+00 0.280330E+01
0.508000E+03 0.283411E+01 0.639362E+00 0.276029E+01
0.509000E+03 0.281382E+01 0.648433E+00 0.271342E+01
0.510000E+03 0.279358E+01 0.658298E+00 0.268083E+01
0.511000E+03 0.277340E+01 0.668857E+00 0.265080E+01
0.512000E+03 0.275321E+01 0.680269E+00 0.259386E+01
0.513000E+03 0.273288E+01 0.692136E+00 0.256661E+01
0.514000E+03 0.271256E+01 0.704837E+00 0.254217E+01
0.515000E+03 0.269239E+01 0.717936E+00 0.251306E+01
0.516000E+03 0.267247E+01 0.731414E+00 0.249431E+01
0.517000E+03 0.265276E+01 0.745346E+00 0.249553E+01
0.518000E+03 0.263313E+01 0.759803E+00 0.247806E+01
0.519000E+03 0.261314E+01 0.774321E+00 0.244925E+01
0.520000E+03 0.259244E+01 0.789005E+00 0.244343E+01
0.521000E+03 0.257140E+01 0.804138E+00 0.241242E+01
0.522000E+03 0.255039E+01 0.819380E+00 0.236646E+01
0.523000E+03 0.252979E+01 0.835118E+00 0.230284E+01
0.524000E+03 0.250968E+01 0.851603E+00 0.224024E+01
0.525000E+03 0.249005E+01 0.868964E+00 0.220296E+01
0.526000E+03 0.247273E+01 0.885497E+00 0.217505E+01
0.527000E+03 0.245825E+01 0.901787E+00 0.217146E+01
0.528000E+03 0.244663E+01 0.918600E+00 0.220032E+01
0.529000E+03 0.244456E+01 0.932319E+00 0.213368E+01
0.530000E+03 0.244781E+01 0.951733E+00 0.209559E+01
0.531000E+03 0.245091E+01 0.975573E+00 0.201439E+01
0.532000E+03 0.245194E+01 0.100194E+01 0.205586E+01
0.533000E+03 0.241532E+01 0.985933E+00 0.203595E+01
0.534000E+03 0.233092E+01 0.920147E+00 0.201227E+01
0.535000E+03 0.223306E+01 0.852380E+00 0.197104E+01
0.536000E+03 0.212318E+01 0.787931E+00 0.190861E+01
0.537000E+03 0.200830E+01 0.731701E+00 0.185003E+01
0.538000E+03 0.189861E+01 0.678498E+00 0.170302E+01
0.539000E+03 0.179339E+01 0.632173E+00 0.160782E+01
0.540000E+03 0.169621E+01 0.595836E+00 0.153948E+01
