# Supplementary material for: Strong link between Earth’s oxygen level and geomagnetic dipole revealed since the last 540 million years
Source: Sci Adv. 2025 Jun 13;11(24):eadu8826. doi: 10.1126/sciadv.adu8826 (PMC12164983; doi:10.1126/sciadv.adu8826)
Supplement: Supplementary file 2 — Data S1 and S2 [file sciadv.adu8826_data_s1_and_s2.zip › adu8826_data_s2.xlsx]

## Sheet: o2_independent.out.csv
# Atmospheric oxygen content
# age (myr)	Mid (%)	min	max
#
0.000000E+00 0.230647E+02 0.181683E+02 0.279610E+02
0.100000E+01 0.230234E+02 0.180109E+02 0.280360E+02
0.200000E+01 0.229837E+02 0.178566E+02 0.281109E+02
0.300000E+01 0.229458E+02 0.177058E+02 0.281858E+02
0.400000E+01 0.229097E+02 0.175588E+02 0.282606E+02
0.500000E+01 0.228755E+02 0.174157E+02 0.283354E+02
0.600000E+01 0.228432E+02 0.172764E+02 0.284101E+02
0.700000E+01 0.228127E+02 0.171407E+02 0.284847E+02
0.800000E+01 0.227837E+02 0.170081E+02 0.285593E+02
0.900000E+01 0.227560E+02 0.168782E+02 0.286338E+02
0.100000E+02 0.227292E+02 0.167501E+02 0.287082E+02
0.110000E+02 0.227027E+02 0.166229E+02 0.287826E+02
0.120000E+02 0.226761E+02 0.164952E+02 0.288569E+02
0.130000E+02 0.226498E+02 0.163684E+02 0.289312E+02
0.140000E+02 0.226447E+02 0.162851E+02 0.290043E+02
0.150000E+02 0.226687E+02 0.162615E+02 0.290760E+02
0.160000E+02 0.227085E+02 0.162702E+02 0.291468E+02
0.170000E+02 0.227638E+02 0.163109E+02 0.292168E+02
0.180000E+02 0.228338E+02 0.163818E+02 0.292859E+02
0.190000E+02 0.229168E+02 0.164796E+02 0.293541E+02
0.200000E+02 0.230101E+02 0.165987E+02 0.294215E+02
0.210000E+02 0.231103E+02 0.167326E+02 0.294880E+02
0.220000E+02 0.232137E+02 0.168739E+02 0.295535E+02
0.230000E+02 0.233169E+02 0.170157E+02 0.296180E+02
0.240000E+02 0.234168E+02 0.171521E+02 0.296814E+02
0.250000E+02 0.235108E+02 0.172780E+02 0.297436E+02
0.260000E+02 0.235966E+02 0.173885E+02 0.298047E+02
0.270000E+02 0.236721E+02 0.174795E+02 0.298646E+02
0.280000E+02 0.237355E+02 0.175475E+02 0.299235E+02
0.290000E+02 0.237857E+02 0.175901E+02 0.299813E+02
0.300000E+02 0.238227E+02 0.176073E+02 0.300381E+02
0.310000E+02 0.238475E+02 0.176012E+02 0.300939E+02
0.320000E+02 0.238621E+02 0.175753E+02 0.301488E+02
0.330000E+02 0.238688E+02 0.175348E+02 0.302028E+02
0.340000E+02 0.238707E+02 0.174859E+02 0.302556E+02
0.350000E+02 0.238710E+02 0.174349E+02 0.303071E+02
0.360000E+02 0.238726E+02 0.173882E+02 0.303570E+02
0.370000E+02 0.238787E+02 0.173522E+02 0.304051E+02
0.380000E+02 0.238921E+02 0.173330E+02 0.304513E+02
0.390000E+02 0.239157E+02 0.173361E+02 0.304953E+02
0.400000E+02 0.239517E+02 0.173663E+02 0.305371E+02
0.410000E+02 0.240021E+02 0.174274E+02 0.305767E+02
0.420000E+02 0.240679E+02 0.175215E+02 0.306142E+02
0.430000E+02 0.241494E+02 0.176491E+02 0.306496E+02
0.440000E+02 0.242457E+02 0.178083E+02 0.306830E+02
0.450000E+02 0.243553E+02 0.179961E+02 0.307145E+02
0.460000E+02 0.244759E+02 0.182078E+02 0.307440E+02
0.470000E+02 0.246047E+02 0.184380E+02 0.307714E+02
0.480000E+02 0.247381E+02 0.186795E+02 0.307967E+02
0.490000E+02 0.248724E+02 0.189250E+02 0.308197E+02
0.500000E+02 0.250034E+02 0.191664E+02 0.308404E+02
0.510000E+02 0.251277E+02 0.193968E+02 0.308586E+02
0.520000E+02 0.252422E+02 0.196101E+02 0.308744E+02
0.530000E+02 0.253453E+02 0.198027E+02 0.308879E+02
0.540000E+02 0.254361E+02 0.199730E+02 0.308992E+02
0.550000E+02 0.255148E+02 0.201209E+02 0.309086E+02
0.560000E+02 0.255817E+02 0.202473E+02 0.309162E+02
0.570000E+02 0.256375E+02 0.203530E+02 0.309221E+02
0.580000E+02 0.256828E+02 0.204392E+02 0.309264E+02
0.590000E+02 0.257181E+02 0.205072E+02 0.309290E+02
0.600000E+02 0.257442E+02 0.205584E+02 0.309300E+02
0.610000E+02 0.257620E+02 0.205945E+02 0.309294E+02
0.620000E+02 0.257722E+02 0.206171E+02 0.309273E+02
0.630000E+02 0.257756E+02 0.206277E+02 0.309236E+02
0.640000E+02 0.257730E+02 0.206277E+02 0.309184E+02
0.650000E+02 0.257652E+02 0.206186E+02 0.309117E+02
0.660000E+02 0.257529E+02 0.206020E+02 0.309038E+02
0.670000E+02 0.257372E+02 0.205797E+02 0.308947E+02
0.680000E+02 0.257190E+02 0.205533E+02 0.308846E+02
0.690000E+02 0.256989E+02 0.205243E+02 0.308736E+02
0.700000E+02 0.256779E+02 0.204941E+02 0.308618E+02
0.710000E+02 0.256567E+02 0.204641E+02 0.308493E+02
0.720000E+02 0.256360E+02 0.204360E+02 0.308360E+02
0.730000E+02 0.256168E+02 0.204115E+02 0.308220E+02
0.740000E+02 0.255999E+02 0.203924E+02 0.308073E+02
0.750000E+02 0.255861E+02 0.203804E+02 0.307917E+02
0.760000E+02 0.255760E+02 0.203768E+02 0.307753E+02
0.770000E+02 0.255703E+02 0.203828E+02 0.307579E+02
0.780000E+02 0.255692E+02 0.203991E+02 0.307393E+02
0.790000E+02 0.255723E+02 0.204252E+02 0.307195E+02
0.800000E+02 0.255784E+02 0.204582E+02 0.306985E+02
0.810000E+02 0.255849E+02 0.204935E+02 0.306762E+02
0.820000E+02 0.255888E+02 0.205250E+02 0.306526E+02
0.830000E+02 0.255869E+02 0.205460E+02 0.306278E+02
0.840000E+02 0.255760E+02 0.205502E+02 0.306018E+02
0.850000E+02 0.255534E+02 0.205321E+02 0.305748E+02
0.860000E+02 0.255166E+02 0.204866E+02 0.305466E+02
0.870000E+02 0.254635E+02 0.204098E+02 0.305172E+02
0.880000E+02 0.253926E+02 0.202988E+02 0.304865E+02
0.890000E+02 0.253036E+02 0.201531E+02 0.304541E+02
0.900000E+02 0.251980E+02 0.199760E+02 0.304200E+02
0.910000E+02 0.250793E+02 0.197746E+02 0.303839E+02
0.920000E+02 0.249521E+02 0.195583E+02 0.303458E+02
0.930000E+02 0.248218E+02 0.193381E+02 0.303056E+02
0.940000E+02 0.246943E+02 0.191252E+02 0.302634E+02
0.950000E+02 0.245750E+02 0.189309E+02 0.302191E+02
0.960000E+02 0.244685E+02 0.187639E+02 0.301730E+02
0.970000E+02 0.243779E+02 0.186305E+02 0.301252E+02
0.980000E+02 0.243048E+02 0.185339E+02 0.300757E+02
0.990000E+02 0.242500E+02 0.184754E+02 0.300246E+02
0.100000E+03 0.242137E+02 0.184556E+02 0.299718E+02
0.101000E+03 0.241959E+02 0.184744E+02 0.299174E+02
0.102000E+03 0.241965E+02 0.185315E+02 0.298615E+02
0.103000E+03 0.242149E+02 0.186256E+02 0.298042E+02
0.104000E+03 0.242498E+02 0.187535E+02 0.297461E+02
0.105000E+03 0.242995E+02 0.189108E+02 0.296882E+02
0.106000E+03 0.243616E+02 0.190915E+02 0.296317E+02
0.107000E+03 0.244330E+02 0.192882E+02 0.295778E+02
0.108000E+03 0.245098E+02 0.194919E+02 0.295278E+02
0.109000E+03 0.245871E+02 0.196919E+02 0.294822E+02
0.110000E+03 0.246591E+02 0.198776E+02 0.294406E+02
0.111000E+03 0.247203E+02 0.200393E+02 0.294013E+02
0.112000E+03 0.247663E+02 0.201706E+02 0.293620E+02
0.113000E+03 0.247949E+02 0.202692E+02 0.293206E+02
0.114000E+03 0.248063E+02 0.203374E+02 0.292751E+02
0.115000E+03 0.248025E+02 0.203803E+02 0.292247E+02
0.116000E+03 0.247866E+02 0.204042E+02 0.291691E+02
0.117000E+03 0.247618E+02 0.204152E+02 0.291084E+02
0.118000E+03 0.247309E+02 0.204184E+02 0.290434E+02
0.119000E+03 0.246954E+02 0.204164E+02 0.289745E+02
0.120000E+03 0.246556E+02 0.204087E+02 0.289024E+02
0.121000E+03 0.246098E+02 0.203923E+02 0.288274E+02
0.122000E+03 0.245561E+02 0.203630E+02 0.287492E+02
0.123000E+03 0.244922E+02 0.203168E+02 0.286677E+02
0.124000E+03 0.244166E+02 0.202505E+02 0.285828E+02
0.125000E+03 0.243281E+02 0.201618E+02 0.284945E+02
0.126000E+03 0.242262E+02 0.200489E+02 0.284036E+02
0.127000E+03 0.241112E+02 0.199108E+02 0.283115E+02
0.128000E+03 0.239837E+02 0.197473E+02 0.282202E+02
0.129000E+03 0.238458E+02 0.195598E+02 0.281318E+02
0.130000E+03 0.237007E+02 0.193528E+02 0.280485E+02
0.131000E+03 0.235526E+02 0.191334E+02 0.279718E+02
0.132000E+03 0.234065E+02 0.189104E+02 0.279025E+02
0.133000E+03 0.232671E+02 0.186938E+02 0.278405E+02
0.134000E+03 0.231388E+02 0.184931E+02 0.277845E+02
0.135000E+03 0.230251E+02 0.183171E+02 0.277331E+02
0.136000E+03 0.229285E+02 0.181713E+02 0.276856E+02
0.137000E+03 0.228506E+02 0.180587E+02 0.276426E+02
0.138000E+03 0.227929E+02 0.179795E+02 0.276063E+02
0.139000E+03 0.227557E+02 0.179324E+02 0.275790E+02
0.140000E+03 0.227386E+02 0.179153E+02 0.275620E+02
0.141000E+03 0.227401E+02 0.179253E+02 0.275548E+02
0.142000E+03 0.227578E+02 0.179597E+02 0.275560E+02
0.143000E+03 0.227889E+02 0.180150E+02 0.275628E+02
0.144000E+03 0.228300E+02 0.180877E+02 0.275723E+02
0.145000E+03 0.228772E+02 0.181728E+02 0.275816E+02
0.146000E+03 0.229257E+02 0.182634E+02 0.275880E+02
0.147000E+03 0.229697E+02 0.183499E+02 0.275895E+02
0.148000E+03 0.230031E+02 0.184213E+02 0.275848E+02
0.149000E+03 0.230204E+02 0.184670E+02 0.275739E+02
0.150000E+03 0.230189E+02 0.184796E+02 0.275582E+02
0.151000E+03 0.229977E+02 0.184550E+02 0.275403E+02
0.152000E+03 0.229575E+02 0.183918E+02 0.275233E+02
0.153000E+03 0.229005E+02 0.182910E+02 0.275100E+02
0.154000E+03 0.228296E+02 0.181565E+02 0.275028E+02
0.155000E+03 0.227483E+02 0.179931E+02 0.275036E+02
0.156000E+03 0.226601E+02 0.178062E+02 0.275140E+02
0.157000E+03 0.225685E+02 0.176016E+02 0.275355E+02
0.158000E+03 0.224773E+02 0.173851E+02 0.275695E+02
0.159000E+03 0.223894E+02 0.171620E+02 0.276168E+02
0.160000E+03 0.223068E+02 0.169365E+02 0.276770E+02
0.161000E+03 0.222304E+02 0.167128E+02 0.277480E+02
0.162000E+03 0.221607E+02 0.164955E+02 0.278259E+02
0.163000E+03 0.220971E+02 0.162891E+02 0.279052E+02
0.164000E+03 0.220379E+02 0.160974E+02 0.279784E+02
0.165000E+03 0.219806E+02 0.159229E+02 0.280382E+02
0.166000E+03 0.219226E+02 0.157670E+02 0.280782E+02
0.167000E+03 0.218619E+02 0.156296E+02 0.280943E+02
0.168000E+03 0.217967E+02 0.155094E+02 0.280840E+02
0.169000E+03 0.217253E+02 0.154043E+02 0.280464E+02
0.170000E+03 0.216465E+02 0.153118E+02 0.279812E+02
0.171000E+03 0.215595E+02 0.152303E+02 0.278887E+02
0.172000E+03 0.214651E+02 0.151595E+02 0.277707E+02
0.173000E+03 0.213662E+02 0.151011E+02 0.276313E+02
0.174000E+03 0.212671E+02 0.150571E+02 0.274770E+02
0.175000E+03 0.211721E+02 0.150280E+02 0.273162E+02
0.176000E+03 0.210848E+02 0.150113E+02 0.271582E+02
0.177000E+03 0.210083E+02 0.150034E+02 0.270133E+02
0.178000E+03 0.209462E+02 0.150006E+02 0.268918E+02
0.179000E+03 0.209019E+02 0.150000E+02 0.268037E+02
0.180000E+03 0.208784E+02 0.150000E+02 0.267568E+02
0.181000E+03 0.208781E+02 0.150000E+02 0.267563E+02
0.182000E+03 0.209018E+02 0.150000E+02 0.268035E+02
0.183000E+03 0.209483E+02 0.150000E+02 0.268966E+02
0.184000E+03 0.210151E+02 0.150000E+02 0.270303E+02
0.185000E+03 0.210988E+02 0.150000E+02 0.271976E+02
0.186000E+03 0.211956E+02 0.150000E+02 0.273913E+02
0.187000E+03 0.213021E+02 0.150000E+02 0.276042E+02
0.188000E+03 0.214145E+02 0.150000E+02 0.278291E+02
0.189000E+03 0.215291E+02 0.150000E+02 0.280583E+02
0.190000E+03 0.216415E+02 0.150000E+02 0.282829E+02
0.191000E+03 0.217465E+02 0.150000E+02 0.284930E+02
0.192000E+03 0.218387E+02 0.150000E+02 0.286775E+02
0.193000E+03 0.219125E+02 0.150000E+02 0.288249E+02
0.194000E+03 0.219626E+02 0.150000E+02 0.289252E+02
0.195000E+03 0.219853E+02 0.150000E+02 0.289706E+02
0.196000E+03 0.219783E+02 0.150000E+02 0.289566E+02
0.197000E+03 0.219410E+02 0.150000E+02 0.288821E+02
0.198000E+03 0.218745E+02 0.150000E+02 0.287490E+02
0.199000E+03 0.217812E+02 0.150000E+02 0.285625E+02
0.200000E+03 0.216653E+02 0.150000E+02 0.283307E+02
0.201000E+03 0.215323E+02 0.150000E+02 0.280646E+02
0.202000E+03 0.213882E+02 0.150000E+02 0.277763E+02
0.203000E+03 0.212390E+02 0.150000E+02 0.274780E+02
0.204000E+03 0.210905E+02 0.150000E+02 0.271809E+02
0.205000E+03 0.209476E+02 0.150000E+02 0.268953E+02
0.206000E+03 0.208154E+02 0.150000E+02 0.266308E+02
0.207000E+03 0.206983E+02 0.150000E+02 0.263966E+02
0.208000E+03 0.206004E+02 0.150000E+02 0.262009E+02
0.209000E+03 0.205249E+02 0.150000E+02 0.260497E+02
0.210000E+03 0.204725E+02 0.150000E+02 0.259450E+02
0.211000E+03 0.204423E+02 0.150000E+02 0.258847E+02
0.212000E+03 0.204315E+02 0.150000E+02 0.258630E+02
0.213000E+03 0.204356E+02 0.150000E+02 0.258713E+02
0.214000E+03 0.204491E+02 0.150000E+02 0.258982E+02
0.215000E+03 0.204658E+02 0.150000E+02 0.259316E+02
0.216000E+03 0.204798E+02 0.150000E+02 0.259596E+02
0.217000E+03 0.204854E+02 0.150000E+02 0.259708E+02
0.218000E+03 0.204785E+02 0.150000E+02 0.259571E+02
0.219000E+03 0.204568E+02 0.150000E+02 0.259137E+02
0.220000E+03 0.204199E+02 0.150000E+02 0.258398E+02
0.221000E+03 0.203689E+02 0.150000E+02 0.257378E+02
0.222000E+03 0.203065E+02 0.150000E+02 0.256130E+02
0.223000E+03 0.202363E+02 0.150000E+02 0.254725E+02
0.224000E+03 0.201622E+02 0.150000E+02 0.253244E+02
0.225000E+03 0.200885E+02 0.150000E+02 0.251770E+02
0.226000E+03 0.200192E+02 0.150000E+02 0.250385E+02
0.227000E+03 0.199583E+02 0.150000E+02 0.249165E+02
0.228000E+03 0.199094E+02 0.150000E+02 0.248188E+02
0.229000E+03 0.198767E+02 0.150000E+02 0.247535E+02
0.230000E+03 0.198645E+02 0.150000E+02 0.247289E+02
0.231000E+03 0.198767E+02 0.150000E+02 0.247534E+02
0.232000E+03 0.199167E+02 0.150000E+02 0.248334E+02
0.233000E+03 0.199858E+02 0.150000E+02 0.249716E+02
0.234000E+03 0.200831E+02 0.150000E+02 0.251662E+02
0.235000E+03 0.202056E+02 0.150000E+02 0.254112E+02
0.236000E+03 0.203491E+02 0.150000E+02 0.256981E+02
0.237000E+03 0.205081E+02 0.150000E+02 0.260162E+02
0.238000E+03 0.206768E+02 0.150000E+02 0.263537E+02
0.239000E+03 0.208495E+02 0.150004E+02 0.266987E+02
0.240000E+03 0.210219E+02 0.150023E+02 0.270415E+02
0.241000E+03 0.211919E+02 0.150083E+02 0.273755E+02
0.242000E+03 0.213600E+02 0.150216E+02 0.276984E+02
0.243000E+03 0.215288E+02 0.150462E+02 0.280113E+02
0.244000E+03 0.217018E+02 0.150863E+02 0.283173E+02
0.245000E+03 0.218830E+02 0.151463E+02 0.286198E+02
0.246000E+03 0.220761E+02 0.152306E+02 0.289216E+02
0.247000E+03 0.222841E+02 0.153435E+02 0.292248E+02
0.248000E+03 0.225103E+02 0.154899E+02 0.295308E+02
0.249000E+03 0.227582E+02 0.156761E+02 0.298402E+02
0.250000E+03 0.230311E+02 0.159088E+02 0.301534E+02
0.251000E+03 0.233320E+02 0.161942E+02 0.304699E+02
0.252000E+03 0.236622E+02 0.165354E+02 0.307889E+02
0.253000E+03 0.240206E+02 0.169319E+02 0.311093E+02
0.254000E+03 0.244043E+02 0.173782E+02 0.314303E+02
0.255000E+03 0.248084E+02 0.178658E+02 0.317510E+02
0.256000E+03 0.252271E+02 0.183834E+02 0.320707E+02
0.257000E+03 0.256539E+02 0.189194E+02 0.323884E+02
0.258000E+03 0.260823E+02 0.194617E+02 0.327028E+02
0.259000E+03 0.265064E+02 0.200002E+02 0.330126E+02
0.260000E+03 0.269216E+02 0.205266E+02 0.333165E+02
0.261000E+03 0.273246E+02 0.210354E+02 0.336137E+02
0.262000E+03 0.277130E+02 0.215229E+02 0.339031E+02
0.263000E+03 0.280852E+02 0.219866E+02 0.341838E+02
0.264000E+03 0.284396E+02 0.224243E+02 0.344548E+02
0.265000E+03 0.287744E+02 0.228338E+02 0.347149E+02
0.266000E+03 0.290876E+02 0.232126E+02 0.349626E+02
0.267000E+03 0.293773E+02 0.235579E+02 0.351968E+02
0.268000E+03 0.296425E+02 0.238684E+02 0.354165E+02
0.269000E+03 0.298829E+02 0.241443E+02 0.356215E+02
0.270000E+03 0.300998E+02 0.243878E+02 0.358118E+02
0.271000E+03 0.302957E+02 0.246033E+02 0.359881E+02
0.272000E+03 0.304745E+02 0.247978E+02 0.361512E+02
0.273000E+03 0.306408E+02 0.249798E+02 0.363018E+02
0.274000E+03 0.307987E+02 0.251570E+02 0.364404E+02
0.275000E+03 0.309508E+02 0.253345E+02 0.365672E+02
0.276000E+03 0.310982E+02 0.255138E+02 0.366826E+02
0.277000E+03 0.312403E+02 0.256936E+02 0.367870E+02
0.278000E+03 0.313757E+02 0.258707E+02 0.368807E+02
0.279000E+03 0.315026E+02 0.260411E+02 0.369641E+02
0.280000E+03 0.316192E+02 0.262005E+02 0.370378E+02
0.281000E+03 0.317235E+02 0.263443E+02 0.371026E+02
0.282000E+03 0.318137E+02 0.264682E+02 0.371593E+02
0.283000E+03 0.318887E+02 0.265691E+02 0.372084E+02
0.284000E+03 0.319479E+02 0.266450E+02 0.372508E+02
0.285000E+03 0.319910E+02 0.266951E+02 0.372869E+02
0.286000E+03 0.320182E+02 0.267196E+02 0.373167E+02
0.287000E+03 0.320299E+02 0.267194E+02 0.373405E+02
0.288000E+03 0.320271E+02 0.266959E+02 0.373582E+02
0.289000E+03 0.320107E+02 0.266514E+02 0.373699E+02
0.290000E+03 0.319819E+02 0.265880E+02 0.373758E+02
0.291000E+03 0.319418E+02 0.265076E+02 0.373760E+02
0.292000E+03 0.318910E+02 0.264114E+02 0.373706E+02
0.293000E+03 0.318296E+02 0.263001E+02 0.373591E+02
0.294000E+03 0.317575E+02 0.261737E+02 0.373413E+02
0.295000E+03 0.316745E+02 0.260323E+02 0.373167E+02
0.296000E+03 0.315804E+02 0.258761E+02 0.372847E+02
0.297000E+03 0.314756E+02 0.257060E+02 0.372452E+02
0.298000E+03 0.313606E+02 0.255233E+02 0.371978E+02
0.299000E+03 0.312363E+02 0.253302E+02 0.371425E+02
0.300000E+03 0.311045E+02 0.251300E+02 0.370791E+02
0.301000E+03 0.309672E+02 0.249271E+02 0.370074E+02
0.302000E+03 0.308266E+02 0.247258E+02 0.369273E+02
0.303000E+03 0.306848E+02 0.245305E+02 0.368390E+02
0.304000E+03 0.305437E+02 0.243449E+02 0.367424E+02
0.305000E+03 0.304049E+02 0.241720E+02 0.366377E+02
0.306000E+03 0.302697E+02 0.240143E+02 0.365250E+02
0.307000E+03 0.301387E+02 0.238730E+02 0.364044E+02
0.308000E+03 0.300118E+02 0.237478E+02 0.362758E+02
0.309000E+03 0.298881E+02 0.236368E+02 0.361394E+02
0.310000E+03 0.297661E+02 0.235366E+02 0.359957E+02
0.311000E+03 0.296438E+02 0.234426E+02 0.358450E+02
0.312000E+03 0.295182E+02 0.233483E+02 0.356880E+02
0.313000E+03 0.293858E+02 0.232463E+02 0.355253E+02
0.314000E+03 0.292427E+02 0.231281E+02 0.353573E+02
0.315000E+03 0.290849E+02 0.229861E+02 0.351838E+02
0.316000E+03 0.289095E+02 0.228146E+02 0.350045E+02
0.317000E+03 0.287145E+02 0.226102E+02 0.348188E+02
0.318000E+03 0.284985E+02 0.223712E+02 0.346259E+02
0.319000E+03 0.282608E+02 0.220970E+02 0.344247E+02
0.320000E+03 0.280009E+02 0.217878E+02 0.342139E+02
0.321000E+03 0.277183E+02 0.214444E+02 0.339922E+02
0.322000E+03 0.274135E+02 0.210685E+02 0.337585E+02
0.323000E+03 0.270874E+02 0.206626E+02 0.335123E+02
0.324000E+03 0.267419E+02 0.202302E+02 0.332537E+02
0.325000E+03 0.263798E+02 0.197766E+02 0.329830E+02
0.326000E+03 0.260048E+02 0.193085E+02 0.327010E+02
0.327000E+03 0.256215E+02 0.188346E+02 0.324083E+02
0.328000E+03 0.252352E+02 0.183649E+02 0.321055E+02
0.329000E+03 0.248516E+02 0.179101E+02 0.317932E+02
0.330000E+03 0.244761E+02 0.174801E+02 0.314721E+02
0.331000E+03 0.241133E+02 0.170834E+02 0.311432E+02
0.332000E+03 0.237669E+02 0.167257E+02 0.308081E+02
0.333000E+03 0.234399E+02 0.164104E+02 0.304694E+02
0.334000E+03 0.231345E+02 0.161379E+02 0.301311E+02
0.335000E+03 0.228521E+02 0.159059E+02 0.297982E+02
0.336000E+03 0.225933E+02 0.157105E+02 0.294761E+02
0.337000E+03 0.223582E+02 0.155466E+02 0.291697E+02
0.338000E+03 0.221467E+02 0.154099E+02 0.288835E+02
0.339000E+03 0.219590E+02 0.152970E+02 0.286209E+02
0.340000E+03 0.217954E+02 0.152060E+02 0.283849E+02
0.341000E+03 0.216562E+02 0.151353E+02 0.281771E+02
0.342000E+03 0.215409E+02 0.150829E+02 0.279989E+02
0.343000E+03 0.214484E+02 0.150465E+02 0.278503E+02
0.344000E+03 0.213773E+02 0.150231E+02 0.277316E+02
0.345000E+03 0.213261E+02 0.150097E+02 0.276426E+02
0.346000E+03 0.212934E+02 0.150031E+02 0.275836E+02
0.347000E+03 0.212776E+02 0.150007E+02 0.275545E+02
0.348000E+03 0.212773E+02 0.150001E+02 0.275545E+02
0.349000E+03 0.212911E+02 0.150000E+02 0.275823E+02
0.350000E+03 0.213177E+02 0.150000E+02 0.276353E+02
0.351000E+03 0.213552E+02 0.150000E+02 0.277104E+02
0.352000E+03 0.214019E+02 0.150000E+02 0.278039E+02
0.353000E+03 0.214560E+02 0.150000E+02 0.279120E+02
0.354000E+03 0.215155E+02 0.150000E+02 0.280310E+02
0.355000E+03 0.215790E+02 0.150000E+02 0.281580E+02
0.356000E+03 0.216451E+02 0.150000E+02 0.282903E+02
0.357000E+03 0.217133E+02 0.150000E+02 0.284265E+02
0.358000E+03 0.217828E+02 0.150000E+02 0.285656E+02
0.359000E+03 0.218524E+02 0.150000E+02 0.287048E+02
0.360000E+03 0.219191E+02 0.150000E+02 0.288382E+02
0.361000E+03 0.219785E+02 0.150000E+02 0.289571E+02
0.362000E+03 0.220253E+02 0.150000E+02 0.290506E+02
0.363000E+03 0.220538E+02 0.150000E+02 0.291075E+02
0.364000E+03 0.220588E+02 0.150000E+02 0.291175E+02
0.365000E+03 0.220358E+02 0.150000E+02 0.290715E+02
0.366000E+03 0.219813E+02 0.150000E+02 0.289625E+02
0.367000E+03 0.218928E+02 0.150000E+02 0.287855E+02
0.368000E+03 0.217695E+02 0.150000E+02 0.285391E+02
0.369000E+03 0.216130E+02 0.150000E+02 0.282260E+02
0.370000E+03 0.214265E+02 0.150000E+02 0.278529E+02
0.371000E+03 0.212143E+02 0.150000E+02 0.274287E+02
0.372000E+03 0.209815E+02 0.150000E+02 0.269630E+02
0.373000E+03 0.207329E+02 0.150000E+02 0.264659E+02
0.374000E+03 0.204734E+02 0.150000E+02 0.259469E+02
0.375000E+03 0.202078E+02 0.150000E+02 0.254155E+02
0.376000E+03 0.199408E+02 0.150000E+02 0.248816E+02
0.377000E+03 0.196775E+02 0.150000E+02 0.243549E+02
0.378000E+03 0.194231E+02 0.150000E+02 0.238461E+02
0.379000E+03 0.191831E+02 0.150000E+02 0.233661E+02
0.380000E+03 0.189630E+02 0.150000E+02 0.229259E+02
0.381000E+03 0.187679E+02 0.150000E+02 0.225358E+02
0.382000E+03 0.186018E+02 0.150000E+02 0.222036E+02
0.383000E+03 0.184666E+02 0.150000E+02 0.219332E+02
0.384000E+03 0.183620E+02 0.150000E+02 0.217240E+02
0.385000E+03 0.182860E+02 0.150000E+02 0.215719E+02
0.386000E+03 0.182355E+02 0.150000E+02 0.214710E+02
0.387000E+03 0.182067E+02 0.150000E+02 0.214134E+02
0.388000E+03 0.181951E+02 0.150000E+02 0.213901E+02
0.389000E+03 0.181958E+02 0.150000E+02 0.213915E+02
0.390000E+03 0.182043E+02 0.150000E+02 0.214086E+02
0.391000E+03 0.182171E+02 0.150000E+02 0.214341E+02
0.392000E+03 0.182317E+02 0.150000E+02 0.214634E+02
0.393000E+03 0.182472E+02 0.150000E+02 0.214945E+02
0.394000E+03 0.182635E+02 0.150000E+02 0.215270E+02
0.395000E+03 0.182804E+02 0.150000E+02 0.215608E+02
0.396000E+03 0.182978E+02 0.150000E+02 0.215956E+02
0.397000E+03 0.183155E+02 0.150000E+02 0.216311E+02
0.398000E+03 0.183335E+02 0.150000E+02 0.216670E+02
0.399000E+03 0.183515E+02 0.150000E+02 0.217031E+02
0.400000E+03 0.183694E+02 0.150000E+02 0.217389E+02
0.401000E+03 0.183871E+02 0.150000E+02 0.217741E+02
0.402000E+03 0.184043E+02 0.150000E+02 0.218086E+02
0.403000E+03 0.184211E+02 0.150000E+02 0.218422E+02
0.404000E+03 0.184373E+02 0.150000E+02 0.218747E+02
0.405000E+03 0.184530E+02 0.150000E+02 0.219061E+02
0.406000E+03 0.184681E+02 0.150000E+02 0.219363E+02
0.407000E+03 0.184826E+02 0.150000E+02 0.219652E+02
0.408000E+03 0.184963E+02 0.150000E+02 0.219927E+02
0.409000E+03 0.185093E+02 0.150000E+02 0.220187E+02
0.410000E+03 0.185216E+02 0.150000E+02 0.220431E+02
0.411000E+03 0.185330E+02 0.150000E+02 0.220660E+02
0.412000E+03 0.185437E+02 0.150000E+02 0.220873E+02
0.413000E+03 0.185536E+02 0.150000E+02 0.221072E+02
0.414000E+03 0.185628E+02 0.150000E+02 0.221256E+02
0.415000E+03 0.185714E+02 0.150000E+02 0.221428E+02
0.416000E+03 0.185794E+02 0.150000E+02 0.221587E+02
0.417000E+03 0.185866E+02 0.149999E+02 0.221734E+02
0.418000E+03 0.185897E+02 0.149926E+02 0.221868E+02
0.419000E+03 0.185743E+02 0.149496E+02 0.221990E+02
0.420000E+03 0.185224E+02 0.148349E+02 0.222100E+02
0.421000E+03 0.184200E+02 0.146201E+02 0.222198E+02
0.422000E+03 0.182594E+02 0.142903E+02 0.222285E+02
0.423000E+03 0.180403E+02 0.138446E+02 0.222361E+02
0.424000E+03 0.177679E+02 0.132932E+02 0.222427E+02
0.425000E+03 0.174542E+02 0.126540E+02 0.222543E+02
0.426000E+03 0.171196E+02 0.119483E+02 0.222909E+02
0.427000E+03 0.167869E+02 0.111972E+02 0.223765E+02
0.428000E+03 0.164740E+02 0.104193E+02 0.225286E+02
0.429000E+03 0.161903E+02 0.962885E+01 0.227517E+02
0.430000E+03 0.159355E+02 0.883472E+01 0.230363E+02
0.431000E+03 0.157009E+02 0.804050E+01 0.233613E+02
0.432000E+03 0.154735E+02 0.724937E+01 0.236977E+02
0.433000E+03 0.152427E+02 0.646968E+01 0.240157E+02
0.434000E+03 0.150037E+02 0.571513E+01 0.242922E+02
0.435000E+03 0.147590E+02 0.500393E+01 0.245142E+02
0.436000E+03 0.145194E+02 0.435712E+01 0.246817E+02
0.437000E+03 0.143021E+02 0.379608E+01 0.248081E+02
0.438000E+03 0.141275E+02 0.333913E+01 0.249158E+02
0.439000E+03 0.140120E+02 0.299758E+01 0.250263E+02
0.440000E+03 0.139612E+02 0.277173E+01 0.251506E+02
0.441000E+03 0.139659E+02 0.264812E+01 0.252837E+02
0.442000E+03 0.140036E+02 0.259951E+01 0.254076E+02
0.443000E+03 0.140447E+02 0.259018E+01 0.254992E+02
0.444000E+03 0.140631E+02 0.259000E+01 0.255362E+02
0.445000E+03 0.140451E+02 0.259000E+01 0.255002E+02
0.446000E+03 0.139865E+02 0.259000E+01 0.253830E+02
0.447000E+03 0.138903E+02 0.259000E+01 0.251905E+02
0.448000E+03 0.137672E+02 0.259000E+01 0.249444E+02
0.449000E+03 0.136342E+02 0.259000E+01 0.246785E+02
0.450000E+03 0.135104E+02 0.259000E+01 0.244308E+02
0.451000E+03 0.134094E+02 0.259000E+01 0.242288E+02
0.452000E+03 0.133330E+02 0.259000E+01 0.240760E+02
0.453000E+03 0.132754E+02 0.259000E+01 0.239607E+02
0.454000E+03 0.132267E+02 0.259000E+01 0.238633E+02
0.455000E+03 0.131765E+02 0.259000E+01 0.237630E+02
0.456000E+03 0.131164E+02 0.259000E+01 0.236428E+02
0.457000E+03 0.130416E+02 0.259000E+01 0.234931E+02
0.458000E+03 0.129525E+02 0.259000E+01 0.233151E+02
0.459000E+03 0.128545E+02 0.259000E+01 0.231191E+02
0.460000E+03 0.127555E+02 0.259000E+01 0.229210E+02
0.461000E+03 0.126645E+02 0.259000E+01 0.227389E+02
0.462000E+03 0.125884E+02 0.259000E+01 0.225869E+02
0.463000E+03 0.125304E+02 0.259000E+01 0.224709E+02
0.464000E+03 0.124897E+02 0.259000E+01 0.223893E+02
0.465000E+03 0.124626E+02 0.259000E+01 0.223352E+02
0.466000E+03 0.124454E+02 0.259000E+01 0.223008E+02
0.467000E+03 0.124356E+02 0.259000E+01 0.222812E+02
0.468000E+03 0.124313E+02 0.259000E+01 0.222726E+02
0.469000E+03 0.124302E+02 0.259000E+01 0.222703E+02
0.470000E+03 0.124298E+02 0.259000E+01 0.222696E+02
0.471000E+03 0.124294E+02 0.259000E+01 0.222688E+02
0.472000E+03 0.124289E+02 0.259000E+01 0.222677E+02
0.473000E+03 0.124252E+02 0.259000E+01 0.222604E+02
0.474000E+03 0.124063E+02 0.259000E+01 0.222225E+02
0.475000E+03 0.123569E+02 0.259000E+01 0.221237E+02
0.476000E+03 0.122649E+02 0.259000E+01 0.219398E+02
0.477000E+03 0.121240E+02 0.259000E+01 0.216580E+02
0.478000E+03 0.119339E+02 0.259000E+01 0.212777E+02
0.479000E+03 0.116989E+02 0.259000E+01 0.208077E+02
0.480000E+03 0.114265E+02 0.259000E+01 0.202631E+02
0.481000E+03 0.111260E+02 0.259000E+01 0.196620E+02
0.482000E+03 0.108062E+02 0.259000E+01 0.190223E+02
0.483000E+03 0.104750E+02 0.259000E+01 0.183600E+02
0.484000E+03 0.101385E+02 0.259000E+01 0.176871E+02
0.485000E+03 0.980055E+01 0.259000E+01 0.170111E+02
0.486000E+03 0.946257E+01 0.259000E+01 0.163351E+02
0.487000E+03 0.912596E+01 0.259000E+01 0.156619E+02
0.488000E+03 0.879428E+01 0.259000E+01 0.149986E+02
0.489000E+03 0.847337E+01 0.259000E+01 0.143567E+02
0.490000E+03 0.817094E+01 0.259000E+01 0.137519E+02
0.491000E+03 0.789596E+01 0.259000E+01 0.132019E+02
0.492000E+03 0.765748E+01 0.259000E+01 0.127250E+02
0.493000E+03 0.746329E+01 0.259000E+01 0.123366E+02
0.494000E+03 0.731815E+01 0.259000E+01 0.120463E+02
0.495000E+03 0.722220E+01 0.259000E+01 0.118544E+02
0.496000E+03 0.716969E+01 0.259000E+01 0.117494E+02
0.497000E+03 0.714904E+01 0.259000E+01 0.117081E+02
0.498000E+03 0.714508E+01 0.259000E+01 0.117002E+02
0.499000E+03 0.714500E+01 0.259000E+01 0.117000E+02
0.500000E+03 0.714500E+01 0.259000E+01 0.117000E+02
0.501000E+03 0.714500E+01 0.259000E+01 0.117000E+02
0.502000E+03 0.714500E+01 0.259000E+01 0.117000E+02
0.503000E+03 0.714500E+01 0.259000E+01 0.117000E+02
0.504000E+03 0.714500E+01 0.259000E+01 0.117000E+02
0.505000E+03 0.714500E+01 0.259000E+01 0.117000E+02
0.506000E+03 0.714500E+01 0.259000E+01 0.117000E+02
0.507000E+03 0.714500E+01 0.259000E+01 0.117000E+02
0.508000E+03 0.714500E+01 0.259000E+01 0.117000E+02
0.509000E+03 0.714500E+01 0.259000E+01 0.117000E+02
0.510000E+03 0.714500E+01 0.259000E+01 0.117000E+02
0.511000E+03 0.714500E+01 0.259000E+01 0.117000E+02
0.512000E+03 0.714500E+01 0.259000E+01 0.117000E+02
0.513000E+03 0.714500E+01 0.259000E+01 0.117000E+02
0.514000E+03 0.714500E+01 0.259000E+01 0.117000E+02
0.515000E+03 0.714500E+01 0.259000E+01 0.117000E+02
0.516000E+03 0.714500E+01 0.259000E+01 0.117000E+02
0.517000E+03 0.714500E+01 0.259000E+01 0.117000E+02
0.518000E+03 0.714500E+01 0.259000E+01 0.117000E+02
0.519000E+03 0.714500E+01 0.259000E+01 0.117000E+02
0.520000E+03 0.714500E+01 0.259000E+01 0.117000E+02
0.521000E+03 0.714500E+01 0.259000E+01 0.117000E+02
0.522000E+03 0.714500E+01 0.259000E+01 0.117000E+02
0.523000E+03 0.714500E+01 0.259000E+01 0.117000E+02
0.524000E+03 0.714500E+01 0.259000E+01 0.117000E+02
0.525000E+03 0.714500E+01 0.259000E+01 0.117000E+02
0.526000E+03 0.714500E+01 0.259000E+01 0.117000E+02
0.527000E+03 0.714500E+01 0.259000E+01 0.117000E+02
0.528000E+03 0.714500E+01 0.259000E+01 0.117000E+02
0.529000E+03 0.714500E+01 0.259000E+01 0.117000E+02
0.530000E+03 0.714500E+01 0.259000E+01 0.117000E+02
0.531000E+03 0.714500E+01 0.259000E+01 0.117000E+02
0.532000E+03 0.714500E+01 0.259000E+01 0.117000E+02
0.533000E+03 0.714500E+01 0.259000E+01 0.117000E+02
0.534000E+03 0.714500E+01 0.259000E+01 0.117000E+02
0.535000E+03 0.714500E+01 0.259000E+01 0.117000E+02
0.536000E+03 0.714500E+01 0.259000E+01 0.117000E+02
0.537000E+03 0.714500E+01 0.259000E+01 0.117000E+02
0.538000E+03 0.714500E+01 0.259000E+01 0.117000E+02
0.539000E+03 0.714500E+01 0.259000E+01 0.117000E+02
0.540000E+03 0.714500E+01 0.259000E+01 0.117000E+02
